# Supplementary material for: New methods for estimating the total wing area of birds
Source: Ecol Evol. 2023 Sep 2;13(9):e10480. doi: 10.1002/ece3.10480 (PMC10474823; doi:10.1002/ece3.10480)
Supplement: Supplementary file 1 — Appendix 1. [file ECE3-13-e10480-s002.xlsx]

## Sheet: SpecimenMeasurements
Institution	SpecNumber	Order	Family	Species	TreeName	CommonName	Sex	Age	MassG	WingspanCM	ExtentofwingCM	RootChordCM	AreaofSingleWing	TotalWingArea	AspectRatio	WingLengthCM	WingWidthCM	HandWingIndex	MedialBox	EllipseHandWingArea	EllipseTWA	EllipseAR	TriangleHandWingArea	TriangleTWA	TriangleAR	EllipseTriangeHandWingArea	EllipseTriangleTWA	EllipseTriangleAR	Preparator	AlternateNumber	MeasuredBy	SpecimenType	Comments
ROM	193625	Anseriformes	Anatidae	Cygnus buccinator	Cygnus_buccinator	Trumpeter Swan	F	A	13072	250	83.4	39.3	2206.9	7683.56	8.13425	63.5	32	49.6063	3936	1595.93	7127.86	8.76841	1016	5968	10.4725	1306	6548	9.5449	Brad Millen		MS	Skin/wing
ROM	513809	Galliformes	Phasianidae	Bonasa umbellus	Bonasa_umbellus	Ruffed Grouse	F	A	544.3	56	20.6	12	210.4	598.4	5.24064	16.5	9.8	40.6061	225.3	126.999	479.298	6.54291	80.85	387	8.10336	103.6	432.5	7.25087	Hellen Fu	HYF058	HF	Skel/Wing
ROM	513808	Galliformes	Phasianidae	Lophophorus impejanus	Lophophorus_impejanus	Himalayan Monal	M	A	1411.8	91.2	37.8	24.6	750.3	1884.36	4.41393	27.8	21.4	23.0216	763.1	467.249	1697.6	4.89953	297.46	1358.02	6.12468	381.9	1526.9	5.44727	Hellen Fu	HYF054	HF	Skel/Wing	Captive Bird Donation; Male by plumage (obviously)
LSUMZ	192797	Gruiformes	Psophiidae	Psophia viridis	Psophia_viridis	Dark-winged Trumpeter	M		1190	87	32.2	18.6	667.7	1755.76	4.31095	26.3	25.5	3.04183	874.8	526.727	1928.25	3.92531	335.325	1545.45	4.8976	431.5	1737.8	4.35551	Michael G. Harvey 649		HF	Skin/wing
ROM	513806	Caprimulgiformes	Caprimulgidae	Antrostomus vociferus	Caprimulgus_vociferus	Eastern Whip-poor-will		Imm	56.9	64.7	19.5	7.8	125.1	450.66	9.2888	14.7	7.8	46.9388	273.3	90.0538	453.408	9.23251	57.33	387.96	10.79	73.5	420.3	9.95977	Hellen Fu	HYF052; FLAP 20-BA0254	HF	Skel/Wing
LSUMZ	192845	Caprimulgiformes	Caprimulgidae	Nyctipolus nigrescens	Caprimulgus_nigrescens	Blackish Nightjar	F		NA	42	16.7	7.3	103.1	268.98	6.55811	13.8	7.3	47.1014	105	79.121	263.242	6.70106	50.37	205.74	8.57393	69.5373	244.075	7.2273	Glenn F. Seeholzer 737		MS	Skin/wing
LSUMZ	192833	Caprimulgiformes	Nyctibiidae	Nyctibius griseus	Nyctibius_griseus	Common Potoo	F		165	82.2	32.2	13.1	362.1	957.38	7.05764	26.9	17.1	36.4312	483.9	361.275	1206.45	5.60059	229.995	943.89	7.1585	294.9	1073.7	6.29304	Ryan Terrill 632		HF	Skin/wing
ROM	513823	Caprimulgiformes	Trochilidae	Archilochus colubris	Archilochus_colubris	Ruby-throated Hummingbird	M	Juv	2.9	10.5	4.3	1.5	4.7	12.25	9	4	1.7	57.5	4	5.34071	14.6814	7.50949	3.4	10.8	10.2083	4.3	12.6	8.75	Hellen Fu	SCT1659	HF	Skin/wing
ROM	513824	Caprimulgiformes	Trochilidae	Archilochus colubris	Archilochus_colubris	Ruby-throated Hummingbird			2.7	12	4.3	1.6	4.9	15.24	9.44882	4.1	1.6	60.9756	6.2	5.15221	16.5044	8.72493	3.28	12.76	11.2853	4.2	14.6	9.86301	Hellen Fu	HYF015	MS	Wing
ROM	513825	Caprimulgiformes	Trochilidae	Archilochus colubris	Archilochus_colubris	Ruby-throated Hummingbird			2.8	11.3	4.7	1.6	5.8	14.64	8.72199	4.4	1.8	59.0909	4.3	6.22035	16.7407	7.62752	3.96	12.22	10.4493	5.1	14.5	8.80621	Hellen Fu	HYF016	MS	Wing
ROM	513826	Caprimulgiformes	Trochilidae	Archilochus colubris	Archilochus_colubris	Ruby-throated Hummingbird			NA	11.6	4.5	1.6	5	14.16	9.50282	4	1.5	62.5	5.4	4.71239	14.8248	9.0767	3	11.4	11.8035	4	13.4	10.0418	Hellen Fu	HYF017; FLAP 171865	MS	Wing
ROM	513827	Caprimulgiformes	Trochilidae	Archilochus colubris	Archilochus_colubris	Ruby-throated Hummingbird	M	A	3.1	10.1	4.2	1.6	4.3	11.32	9.01148	3.9	1.5	61.5385	3.4	4.59458	12.5892	8.103	2.925	9.25	11.0281	3.7	10.8	9.44537	Hellen Fu	HYF018	MS	Wing
ROM	513828	Caprimulgiformes	Trochilidae	Archilochus colubris	Archilochus_colubris	Ruby-throated Hummingbird			3.3	11.4	4.7	1.8	5.8	15.2	8.55	4.4	1.6	63.6364	4.2	5.5292	15.2584	8.51727	3.52	11.24	11.5623	4.6	13.4	9.69851	Hellen Fu	HYF019; FLAP 172745	MS	Wing
ROM	513829	Caprimulgiformes	Trochilidae	Archilochus colubris	Archilochus_colubris	Ruby-throated Hummingbird			2.5	10.7	4.6	1.7	5.4	13.35	8.57603	4.1	1.6	60.9756	3.9	5.15221	14.2044	8.06016	3.28	10.46	10.9455	4.2	12.3	9.30813	Hellen Fu; Michelle Su	HYF020	MS	Wing
ROM	513830	Caprimulgiformes	Trochilidae	Archilochus colubris	Archilochus_colubris	Ruby-throated Hummingbird			2.8	10.4	4.2	1.5	4.4	11.8	9.1661	4.1	1.6	60.9756	3.4	5.15221	13.7044	7.89234	3.28	9.96	10.8594	4.2	11.8	9.1661	Hellen Fu	HYF021; FLAP 170185	MS	Wing
ROM	513831	Caprimulgiformes	Trochilidae	Archilochus colubris	Archilochus_colubris	Ruby-throated Hummingbird			2.4	10.2	4	1.6	4.1	11.72	8.87713	4.2	1.5	64.2857	2.8	4.94801	12.696	8.1947	3.15	9.1	11.433	4.1	11	9.45818	Hellen Fu	HYF022	HF	Wing
ROM	513832	Caprimulgiformes	Trochilidae	Archilochus colubris	Archilochus_colubris	Ruby-throated Hummingbird			3	11.4	4.5	1.7	4.8	13.68	9.5	4.6	1.6	65.2174	3.7	5.78053	15.2611	8.51579	3.68	11.06	11.7505	4.8	13.3	9.77143	Hellen Fu	HYF023; FLAP 172771	HF	Wing
ROM	513833	Caprimulgiformes	Trochilidae	Archilochus colubris	Archilochus_colubris	Ruby-throated Hummingbird			3	10.9	3.9	1.6	4.1	13.16	9.02812	4.2	1.6	61.9048	3.9	5.27788	14.4558	8.21887	3.36	10.62	11.1874	4.3	12.5	9.5048	Hellen Fu	HYF024; FLAP 171214	HF	Wing
ROM	513834	Caprimulgiformes	Trochilidae	Archilochus colubris	Archilochus_colubris	Ruby-throated Hummingbird			3.3	11.3	4.5	1.6	5.1	13.88	9.19957	4.4	1.7	61.3636	4.1	5.87478	15.8496	8.05638	3.74	11.58	11.0268	4.7	13.5	9.45852	Hellen Fu	HYF025	HF	Wing
ROM	513835	Caprimulgiformes	Trochilidae	Archilochus colubris	Archilochus_colubris	Ruby-throated Hummingbird	M	A	3.2	10.2	4.2	1.5	4.1	10.9	9.54495	3.9	1.5	61.5385	3.6	4.59458	12.7892	8.13502	2.925	9.45	11.0095	3.7	11	9.45818	Michelle Su	HYF026	HF	Skin/wing
ROM	513836	Caprimulgiformes	Trochilidae	Archilochus colubris	Archilochus_colubris	Ruby-throated Hummingbird			3.2	11.8	4.9	1.8	6	15.6	8.92564	4.7	1.7	63.8298	4	6.27533	16.5507	8.41296	3.995	11.99	11.613	5.3	14.6	9.53699	Hellen Fu	HYF064; FLAP 212340	HF	Wing
ROM	513837	Caprimulgiformes	Trochilidae	Archilochus colubris	Archilochus_colubris	Ruby-throated Hummingbird			2.9	10.9	4.6	1.8	5.6	14.26	8.3317	4.3	1.7	60.4651	3.9	5.74126	15.3825	7.7237	3.655	11.21	10.5986	4.6	13.1	9.06947	Hellen Fu	HYF028; FLAP 212334	HF	Wing
ROM	513838	Caprimulgiformes	Trochilidae	Archilochus colubris	Archilochus_colubris	Ruby-throated Hummingbird	M		3.3	10.6	4.4	1.7	5	13.06	8.60337	4.1	1.6	60.9756	3.8	5.15221	14.1044	7.96629	3.28	10.36	10.8456	4.1	12	9.36333	Hellen Fu	HYF029	HF	Wing
ROM	513839	Caprimulgiformes	Trochilidae	Archilochus colubris	Archilochus_colubris	Ruby-throated Hummingbird			2.9	11.7	4.9	1.7	6.2	15.63	8.75816	4.6	1.7	63.0435	4.3	6.14181	16.5836	8.25453	3.91	12.12	11.2946	4.9	14.1	9.70851	Hellen Fu	HYF030	MS	Wing
ROM	513804	Charadriiformes	Laridae	Sterna hirundo	Sterna_hirundo	Common Tern	M	A	94.5	75	35.6	8.9	215	463.82	12.1275	26.2	8.5	67.5573	191.5	174.908	541.316	10.3913	111.35	414.2	13.5804	143.1	477.7	11.7752	Hellen Fu	HYF038; ACT 3786	HF	Skel/Wing	Collected 2016
ROM	513794	Charadriiformes	Scolopacidae	Scolopax minor	Scolopax_minor	American Woodcock	F	A?	206	48.1	18.1	11.2	140.8	414.88	5.57658	13.3	9.6	27.8195	206.7	100.28	407.259	5.68093	63.84	334.38	6.9191	81.6	369.9	6.25469	Santiago Claramunt	SCT1661	MS	Skin/wing	13.39 cm if measured to secondaries as it's longer than primaries!
ROM	513807	Charadriiformes	Stercorariidae	Stercorarius pomarinus	Stercorarius_pomarinus	Pomarine Jaeger	Fdna	A	341.1	117.2	51.3	16.5	546.6	1334.1	10.296	34.7	15.1	56.4841	723.5	411.525	1546.55	8.8816	261.985	1247.47	11.011	337.3	1398.1	9.82465	Hellen Fu	HYF053	HF	Skel/Wing	Collected 2011
ROM	513856	Columbiformes	Columbidae	Columba livia	Columba_livia	Rock Dove	F		305.5	65.3	25.9	12.3	232.9	631.85	6.74858	21.7	12.2	43.7788	267.6	207.926	683.453	6.23904	132.37	532.34	8.01009	170.2	608	7.01331	Santiago Claramunt	SCT1653; FLAP 209878	MS	Skin/wing
ROM	513857	Columbiformes	Columbidae	Columba livia	Columba_livia	Rock Dove	F		285	66.4	28.2	13	271.4	672.8	6.55315	21.9	12.1	44.7489	274.1	208.123	690.345	6.3866	132.495	539.09	8.17852	170.9	615.9	7.15856	Hellen Fu	SCT1654; FLAP 193503	HF	Skin/wing
ROM	513858	Columbiformes	Columbidae	Columba livia	Columba_livia	Rock Dove	M	A	229.8	65.5	28.9	13	292.1	684.3	6.26955	23.6	12.7	46.1864	232.7	235.4	703.499	6.09844	149.86	532.42	8.05802	192.5	617.7	6.94552	Hellen Fu	HYF039; FLAP 183463	HF	Skel/Wing
ROM	513859	Columbiformes	Columbidae	Columba livia	Columba_livia	Rock Dove	Mdna		297.5	67.5	30.1	13	288.9	672.7	6.77308	22.1	12.2	44.7964	283.1	211.759	706.618	6.44797	134.81	552.72	8.24332	172.6	628.3	7.25171	Hellen Fu	HYF040; FLAP 171437	HF	Skel/Wing
ROM	513860	Columbiformes	Columbidae	Columba livia	Columba_livia	Rock Dove	M	Juv	263.5	66.7	30	11.8	276.5	632.06	7.03871	23	12.1	47.3913	252	218.576	689.153	6.45559	139.15	530.3	8.38938	179.2	610.4	7.28848	Hellen Fu	HYF041; FLAP 172737	HF	Skel/Wing
ROM	513861	Columbiformes	Columbidae	Columba livia	Columba_livia	Rock Dove	F	A	297.1	65.5	28.3	12.7	278.3	669.63	6.4069	21.8	12.1	44.4954	264.1	207.172	678.445	6.32366	131.89	527.88	8.12732	169.4	602.9	7.11602	Hellen Fu	HYF042; FLAP 180116	HF	Skel/Wing
ROM	513862	Columbiformes	Columbidae	Columba livia	Columba_livia	Rock Dove	M	A	353.8	69.1	30	13.2	310.6	741.32	6.44096	22.7	12.8	43.6123	304.6	228.205	761.011	6.2743	145.28	595.16	8.02273	186.3	677.2	7.05081	Hellen Fu	HYF043; FLAP 180138	HF	Skel/Wing
ROM	513863	Columbiformes	Columbidae	Columba livia	Columba_livia	Rock Dove	Mdna	A	304.9	67.5	30.4	12.5	300.2	684.15	6.65972	22.7	12.1	46.696	268	215.725	699.451	6.51404	137.335	542.67	8.39599	175.7	619.4	7.35591	Hellen Fu	HYF044; FLAP 170209	HF	Skel/Wing
ROM	513864	Columbiformes	Columbidae	Columba livia	Columba_livia	Rock Dove	M	A	302.5	67.9	28	12.5	269.3	687.35	6.70751	22.7	12.2	46.2555	273.8	217.508	708.816	6.50438	138.47	550.74	8.3713	177.8	629.4	7.32509	Hellen Fu	HYF045; FLAP 180061	HF	Skel/Wing
ROM	513865	Columbiformes	Columbidae	Columba livia	Columba_livia	Rock Dove	Fdna	Imm	191.8	60.1	26.7	12.2	252.2	586.14	6.16237	20.5	11.9	41.9512	228.1	191.598	611.296	5.90878	121.975	472.05	7.65175	157.1	542.3	6.66054	Hellen Fu	HYF046; FLAP 201661	HF	Skel/Wing	Primaries in pin, growing in post fledging
ROM	513866	Columbiformes	Columbidae	Columba livia	Columba_livia	Rock Dove	M	A	296.5	66.5	29.7	13.8	313.9	725.78	6.0931	23.1	13	43.7229	263.8	235.855	735.51	6.01249	150.15	564.1	7.83948	193.5	650.8	6.7951	Hellen Fu	HYF047; FLAP 190002	HF	Skel/Wing
ROM	513867	Columbiformes	Columbidae	Columba livia	Columba_livia	Rock Dove	Fdna	Imm	255.2	66.3	26.9	12.9	241.6	644.45	6.82084	21.6	12	44.4444	275.5	203.575	682.65	6.43915	129.6	534.7	8.22085	166.5	608.5	7.22381	Hellen Fu	HYF048; FLAP 200470	HF	Skel/Wing
ROM	513868	Columbiformes	Columbidae	Columba livia	Columba_livia	Rock Dove	Mdna	Imm	239.7	63.9	27.4	12.8	230.4	577.28	7.07319	21.7	11.9	45.1613	243.9	202.813	649.527	6.28644	129.115	502.13	8.13178	166.2	576.3	7.08522	Reed Scarfone	HYF049; FLAP 200044	HF	Skel/Wing
ROM	513869	Columbiformes	Columbidae	Columba livia	Columba_livia	Rock Dove	F	A	213.6	65.5	28.8	12.7	276.7	653.73	6.56272	21.5	11.8	45.1163	266.4	199.256	664.911	6.45237	126.85	520.1	8.24889	163.6	593.6	7.22751	Reed Scarfone	HYF050	HF	Wing	Donation by Reed
ROM	513870	Columbiformes	Columbidae	Columba livia	Columba_livia	Rock Dove	Fdna		225	64.5	28.6	12.1	266.6	621.53	6.69356	21.6	12	44.4444	256.1	203.575	663.25	6.27252	129.6	515.3	8.07345	166.6	589.3	7.05965	Hellen Fu	HYF051; FLAP 193505	HF	Skel/Wing
ROM	513871	Columbiformes	Columbidae	Columba livia	Columba_livia	Rock Dove	Fdna	Imm	225.5	65.6	28.2	12.6	262.9	641.72	6.70598	21.3	11.8	44.6009	271.2	197.402	666.004	6.46146	125.67	522.54	8.23547	161.8	594.8	7.23497	Hellen Fu	HYF055; FLAP 215052	HF	Skel/Wing
ROM	513872	Columbiformes	Columbidae	Columba livia	Columba_livia	Rock Dove	M	Juv	317.9	67.5	28.2	12.6	266	671.86	6.78155	21.2	11.8	44.3396	297.9	196.475	690.85	6.59513	125.08	548.06	8.31341	160.7	619.3	7.3571	Hellen Fu	HYF056; FLAP 212433	HF	Skel/Wing
ROM	513873	Columbiformes	Columbidae	Columba livia	Columba_livia	Rock Dove	M	Juv	284.3	68.7	29.7	13.2	287.8	698.36	6.75825	22	12.3	44.0909	303.6	212.529	728.657	6.47724	135.3	574.2	8.21959	174.2	652	7.23879	Hellen Fu	HYF057; FLAP 212590	HF	Skel/Wing
ROM	513813	Falconiformes	Falconidae	Falco sparverius	Falco_sparverius	American Kestrel	F	Juv	109.7	61.2	25.1	9.9	191.7	492.3	7.60804	19.5	9.8	49.7436	217.4	150.09	517.579	7.23646	95.55	408.5	9.16876	122.9	463.2	8.08601	Hellen Fu	HYF062; FLAP 211209	HF	Skin/wing
LSUMZ	192982	Piciformes	Bucconidae	Bucco capensis capensis	Bucco_capensis	Collard Puffbird	F		44	28.5	10.1	5.5	48	141.65	5.7342	7.6	5.8	23.6842	77.2	34.6204	146.441	5.54661	22.04	121.28	6.69731	30.4269	138.054	5.88358	Ryan S Terrill 608		MS	Skin/wing
LSUMZ	228675	Piciformes	Bucconidae	Bucco macrodactylus	Bucco_macrodactylus	Chestnut-capped Puffbird	F		25.5	24	8.4	5.2	38.8	115.04	5.00695	6.7	5.6	16.4179	59.9	29.4681	118.836	4.847	18.76	97.42	5.91254	25.8988	111.698	5.15678	Matthew L Brady 951		MS	Skin/wing
ROM	513815	Piciformes	Picidae	Colaptes auratus	Colaptes_auratus	Northern Flicker	M		109.4	45.9	19	11.4	159.2	408.46	5.15793	15.5	11.4	26.4516	170.4	138.78	447.96	4.70312	88.35	347.1	6.06975	112.8	396	5.32023	Michelle Su	SCT1650; FLAP 200887	MS	Skin/wing
ROM	513816	Piciformes	Picidae	Colaptes auratus	Colaptes_auratus	Northern Flicker	M		139.1	49.5	19.8	12.1	180.1	479.99	5.10479	15.7	12	23.5669	217.4	147.969	513.338	4.77317	94.2	405.8	6.03807	120.6	458.6	5.34289	Hellen Fu	SCT1651; FLAP 200902	MS	Skin/wing
ROM	513814	Piciformes	Picidae	Dryobates pubescens	Picoides_pubescens	Downy Woodpecker	F	A	60.4	40.4	15.5	9.3	113	313.42	5.20758	12.3	9.1	26.0163	144.1	87.9096	319.919	5.10179	55.965	256.03	6.37488	71.3	286.7	5.69292	Hellen Fu	HYF063	HF	Skin/wing
ROM	513782	Piciformes	Picidae	Sphyrapicus varius	Sphyrapicus_varius	Yellow-bellied Sapsucker	U		44.3	37.6	15	7.8	89.1	237.48	5.95318	12	7.9	34.1667	107.44	74.4557	256.351	5.51493	47.4	202.24	6.99051	65.4372	238.314	5.93233	Hellen Fu	SCT1613	HF	Skin/wing
LSUMZ	193076	Psittaciformes	Psittacidae	Amazona amazonica	Amazona_amazonica	Orange-winged Amazon	M		430	71.5	26.5	17.9	328.5	988.15	5.17356	20.7	15.5	25.1208	464.7	251.995	968.69	5.27749	160.425	785.55	6.50786	205.6	875.9	5.83657	Glenn F. Seeholzer 732		HF	Skin/wing
ROM	513795	Psittaciformes	Psittaculidae	Melopsittacus undulatus	Melopsittacus_undulatus	Budgerigar	F	Imm	26.8	27.9	11.8	5.4	46	115.22	6.75586	9.7	5.1	47.4227	43.5	38.8536	121.207	6.42214	24.735	92.97	8.3727	31.9	107.3	7.25452	Santiago Claramunt	HYF009	MS	Skin/wing
ROM	513812	Psittaciformes	Psittaculidae	Trichoglossus forsteni	Trichoglossus_haematodus	Scarlet-breasted Lorikeet	F	A	92.7	42.7	17.1	8.9	99.9	275.45	6.61931	14.6	7.8	46.5753	105.4	89.4411	284.282	6.41366	56.94	219.28	8.31489	72.5	250.4	7.28151	Hellen Fu	HYF061	HF	Skel/Wing	Captive Bird Donation
LSUMZ	198310	Passeriformes	Eurylaimidae	Calyptomena hosii	Calyptomena_hosii	Hose's Broadbill	M		94.5	43.1	15.4	8	116.6	331.6	5.60196	12.8	9.8	23.4375	172.7	98.5203	369.741	5.02409	62.72	298.14	6.23066	80.4	333.5	5.57004	Vivien L. Chua 355		MS	Skin/wing
LSUMZ	195739	Passeriformes	Pipridae	Ceratopipra rubrocapilla	Pipra_rubrocapilla	Red-headed Manakin	M		11.9	16	7.2	4.4	26.3	59.64	4.29242	6.2	4.9	20.9677	17.6	23.8604	65.3208	3.91912	15.19	47.98	5.33556	19.5	56.6	4.52297	RIS 282		MS	Skin/wing
LSUMZ	195737	Passeriformes	Pipridae	Machaeropterus pyrocephalus	Machaeropterus_pyrocephalus	Fiery-capped Manakin	M		9.3	16.4	6.1	3.7	19.3	54.14	4.96786	5.6	4.1	26.7857	21.6	18.0327	57.6655	4.66414	11.48	44.56	6.03591	14.5	50.6	5.31542	Betty Flores 126		MS	Skin/wing
LSUMZ	194336	Passeriformes	Tityridae	Schiffornis turdina	Schiffornis_turdina	Brown-winged Schiffornis; in Family Tityridae (tityras and Allies)	M		31.4	28.9	9.7	6.5	51.7	165.15	5.05728	8.9	7.2	19.1011	80.8	50.3283	181.457	4.60281	32.04	144.88	5.76484	41.3	163.4	5.11144	Michael G. Harvey 577		MS	Skin/wing
ROM	513796	Passeriformes	Tyrannidae	Empidonax cf. minimus	Empidonax_minimus	Least Flytcatcher	M	Imm	13	21.5	8.9	5	35.9	90.3	5.11905	6.8	5.1	25	41	27.2376	95.4752	4.84157	17.34	75.68	6.10795	22.2	85.4	5.41276	Hellen Fu	HYF010	HF	Skin/wing
LSUMZ	190850	Passeriformes	Thamnophilidae	Myrmotherula axillaris	Myrmotherula_axillaris	White-flanked Antwren	F		6.6	15.9	5.5	4.1	19.6	59.29	4.26396	5.1	4.5	11.7647	25.4	18.0249	61.4498	4.11409	11.475	48.35	5.22875	14.9	55.2	4.57989	Mayon Soto 096		MS	Skin/wing
LSUMZ	193132	Passeriformes	Thamnophilidae	Thamnomanes saturninus	Thamnomanes_saturninus	Saturnine Antshrike	M		19.7	24.7	8.8	6.2	45.5	135.02	4.51852	7.6	6.6	13.1579	62.7	39.3956	141.491	4.31186	25.08	112.86	5.40572	32.5	127.7	4.77753	Glenn F. Seeholzer 706		MS	Skin/wing
ROM	513791	Passeriformes	Vireonidae	Vireo olivaceus	Vireo_olivaceus	Red-eyed Vireo	Fdna	Imm	17	23.1	8.6	5.1	34.4	98.89	5.396	7.3	5.1	30.137	43.2	29.2404	101.681	5.2479	18.615	80.43	6.63446	23.8	90.8	5.87676	Hellen Fu	HYF007	MS	Skin/wing
ROM	513840	Passeriformes	Corvidae	Cyanocitta cristata	Cyanocitta_cristata	Blue Jay	U		88.6	41.1	14.8	8.7	114.7	329.45	5.12736	13	10.6	18.4615	160.5	108.228	376.956	4.48119	68.9	298.3	5.66279	88	336.5	5.01994	Antonio Coral	SCT 1511; FLAP 160322	HF	Skin/wing
ROM	513841	Passeriformes	Corvidae	Cyanocitta cristata	Cyanocitta_cristata	Blue Jay	F	A	92	40.8	16.2	11	130	352.4	4.72372	13.4	10.9	18.6567	151.6	114.715	381.031	4.36878	73.03	297.66	5.59242	94.1	339.8	4.89888	Santiago Claramunt	SCT 1644	MS	Skin/wing
ROM	513842	Passeriformes	Corvidae	Cyanocitta cristata	Cyanocitta_cristata	Blue Jay	F		95.3	42	16.3	10.2	136.9	369.68	4.77169	13.1	10.9	16.7939	173.1	112.147	397.394	4.43892	71.395	315.89	5.58422	92	357.1	4.93979	Santiago Claramunt	SCT1645; FLAP 193253	MS	Skin/wing
ROM	513843	Passeriformes	Corvidae	Cyanocitta cristata	Cyanocitta_cristata	Blue Jay	M	Imm	91.6	41	15.6	10.7	131.9	368.66	4.55976	13	11	15.3846	164.5	112.312	389.124	4.31996	71.5	307.5	5.46667	92.2	348.9	4.818	Hellen Fu	SCT1646; FLAP 204161	MS	Skin/wing
ROM	513844	Passeriformes	Corvidae	Cyanocitta cristata	Cyanocitta_cristata	Blue Jay	M		86	40.1	16.6	10.2	137.8	345.98	4.6477	13	10.7	17.6923	151.4	109.249	369.898	4.34717	69.55	290.5	5.53532	89.3	330	4.87276	Jonathan Chu	SCT1647; FLAP 202922	MS	Skin/wing
ROM	513845	Passeriformes	Corvidae	Cyanocitta cristata	Cyanocitta_cristata	Blue Jay	Fdna		84.9	41.5	15.9	9.6	127.5	348.12	4.94729	13.3	11.1	16.5414	164.6	115.948	396.497	4.34367	73.815	312.23	5.51597	95	354.6	4.85688	Michelle Su	SCT1649; FLAP 200321	MS	Skin/wing
ROM	513846	Passeriformes	Corvidae	Cyanocitta cristata	Cyanocitta_cristata	Blue Jay	M		95.3	39.9	15.5	9.9	129.8	347.71	4.57856	13.1	11	16.0305	149.7	113.176	376.052	4.23349	72.05	293.8	5.41869	92.4	334.5	4.75937	Talia Lowi-Merri	SCT1652; FLAP 200444	MS	Skin/wing
ROM	513847	Passeriformes	Corvidae	Cyanocitta cristata	Cyanocitta_cristata	Blue Jay	F		78.8	39.5	14.1	10.6	108.8	337.38	4.62461	12.5	10.5	16	153.9	103.084	360.067	4.33322	65.625	285.15	5.47168	84.3	322.5	4.83798	Santiago Claramunt	SCT1665; FLAP 191464	HF	Skel/Wing
ROM	513848	Passeriformes	Corvidae	Cyanocitta cristata	Cyanocitta_cristata	Blue Jay	Fdna		86.9	40.5	14.2	11.3	117.8	372.33	4.40537	12.5	10.5	16	162.6	103.084	368.767	4.44793	65.625	293.85	5.58193	84.7	332	4.94051	Talia Lowi-Merri	SCT1666; FLAP 203138	HF	Skel/Wing
ROM	513849	Passeriformes	Corvidae	Cyanocitta cristata	Cyanocitta_cristata	Blue Jay	Fdna	Juv	83.3	41	16.4	11.1	143.4	377.82	4.44921	12.9	11.1	13.9535	167.7	112.461	392.622	4.28147	71.595	310.89	5.40706	91.7	351.1	4.78781	Hellen Fu	HYF031; FLAP 203457	HF	Skel/Wing
ROM	513850	Passeriformes	Corvidae	Cyanocitta cristata	Cyanocitta_cristata	Blue Jay	M	Juv	86.9	42.5	15.9	10.9	136.2	389.03	4.64296	12.9	10.7	17.0543	178.9	108.409	395.717	4.5645	69.015	316.93	5.69921	88.8	356.5	5.06662	Michelle Su	HYF032; FLAP 202219	HF	Skel/Wing
ROM	513851	Passeriformes	Corvidae	Cyanocitta cristata	Cyanocitta_cristata	Blue Jay	M	Juv	80.6	41.2	15.9	10	131.9	357.8	4.7441	13	10.5	19.2308	160.8	107.207	375.214	4.52393	68.25	297.3	5.70952	87.9	336.6	5.0429	Hellen Fu	HYF033; FLAP 183233	HF	Skel/Wing
ROM	513852	Passeriformes	Corvidae	Cyanocitta cristata	Cyanocitta_cristata	Blue Jay	F		90.3	41.8	16	10.7	134.9	374.66	4.66353	13.1	10.6	19.084	165.3	109.06	383.421	4.55698	69.43	304.16	5.74448	89.4	344.1	5.07771	Hellen Fu	HYF034	HF	Skel/Wing
ROM	513853	Passeriformes	Corvidae	Cyanocitta cristata	Cyanocitta_cristata	Blue Jay	F	Juv	82	42.9	16.5	11.2	145.4	401.68	4.58178	13.6	11.1	18.3824	173.4	118.564	410.527	4.48304	75.48	324.36	5.67397	96.9	367.2	5.01201	Hellen Fu	HYF035	HF	Skel/Wing
ROM	513854	Passeriformes	Corvidae	Cyanocitta cristata	Cyanocitta_cristata	Blue Jay	Mdna	Juv	85.7	43.4	15.4	10.4	129.3	389.64	4.8341	13.3	11	17.2932	185.4	114.904	415.208	4.53643	73.15	331.7	5.6785	94	373.4	5.04435	Hellen Fu	HYF036	HF	Skel/Wing
ROM	513855	Passeriformes	Corvidae	Cyanocitta cristata	Cyanocitta_cristata	Blue Jay	F	A	88.7	42.5	17	11	147.8	389.1	4.64212	13.3	10.6	20.3008	169.9	110.725	391.351	4.61542	70.49	310.88	5.81012	90.4	350.7	5.15041	Hellen Fu	HYF037	HF	Skel/Wing
ROM	513799	Passeriformes	Bombycillidae	Bombycilla cedrorum	Bombycilla_cedrorum	Cedar waxwing	F	A	40.3	29.3	12.1	6	56.2	143	6.00343	9.3	6.1	34.4086	65.2	44.5556	154.311	5.56337	28.365	121.93	7.04084	36.9	139	6.17619	Hellen Fu	HYF013	MS	Skin/wing	6.25 w/ wax tip included
ROM	513800	Passeriformes	Certhiidae	Certhia americana	Certhia_americana	Brown Creeper	M	A	7.9	19.1	6.5	4.5	23.1	73.65	4.95329	6.1	4.8	21.3115	33	22.9965	78.9929	4.61826	14.64	62.28	5.85758	18.6	70.2	5.19672	Hellen Fu	HYF014	MS	Skin/wing
LSUMZ	190056	Passeriformes	Pycnonotidae	Eurillas virens virens	Andropadus_virens	Little Greenbul	F		23.6	21.4	7.5	6.1	37.1	113.24	4.04415	7.3	6.6	9.58904	45.3	37.8405	120.981	3.78539	24.09	93.48	4.89902	30.7	106.7	4.29203	Oscar Johnson		MS	Skin/wing
ROM	513783	Passeriformes	Regulidae	Regulus satrapa	Regulus_satrapa	Golden-crowned Kinglet	U		6.6	16.9	6.2	3.5	18.2	52.15	5.4767	5.7	4.4	22.807	24.2	19.6978	63.5956	4.49104	12.54	49.28	5.79566	17.3119	58.8237	4.85535	Santiago Claramunt	SCT1561	HF	Skin/wing
ROM	513811	Passeriformes	Hirundinidae	Hirundo rustica	Hirundo_rustica	Barn Swallow	M	Juv	15.9	31.1	14	5.4	54.3	125.34	7.71669	11.4	5	56.1404	41.8	44.7677	131.335	7.36443	28.5	98.8	9.78957	36.9	115.6	8.36687	Hellen Fu	HYF060	HF	Skel/Wing	Found in 1B freezer, no info associated; Male by plumage
ROM	513805	Passeriformes	Sittidae	Sitta canadensis	Sitta_canadensis	Red-breasted Nuthatch			10.8	21	7.9	5	30.9	87.8	5.02278	6.6	5	24.2424	39.1	25.9181	90.9363	4.84955	16.5	72.1	6.1165	21.3	81.7	5.3978	Hellen Fu; Michelle Su	HYF065	HF	Wing
ROM	513792	Passeriformes	Sittidae	Sitta carolinensis	Sitta_carolinensis	White-breasted Nuthatch	Mdna	Imm	20.7	27.3	11.1	6.1	54.4	139.91	5.32692	8.8	6.4	27.2727	62.3	44.2336	150.767	4.94331	28.16	118.62	6.283	36.5	135.3	5.50843	Hellen Fu	HYF008	HF	Skin/wing
ROM	513810	Passeriformes	Sturnidae	Lamprotornis superbus	Lamprotornis_superbus	Superb Starling	M	A	40.9	37.2	15.3	8.7	102.2	261.82	5.28546	11.8	8.7	26.2712	118.6	80.629	279.858	4.94479	51.33	221.26	6.25436	66	250.6	5.52211	Hellen Fu	HYF059	HF	Skel/Wing	Captive Bird Donation
ROM	513801	Passeriformes	Sturnidae	Sturnus vulgaris	Sturnus_vulgaris	European Starling	M	Imm	70	35.1	13.8	6.5	75.1	198.95	6.19256	11.3	7.5	33.6283	93.3	66.5625	226.425	5.44114	42.375	178.05	6.91946	54.2	201.7	6.10813	Michelle Su	SCT1664	MS	Skin/wing
ROM	513784	Passeriformes	Turdidae	Turdus migratorius	Turdus_migratorius	American Robin	F	A	67.6	37.3	13.6	7.9	83.4	246.59	5.64212	11.8	8.5	27.9661	116.45	78.7754	274.001	5.07768	50.15	216.75	6.41887	69.2336	254.917	5.45781	Santiago Claramunt	SCT1510	HF	Skin/wing
ROM	513803	Passeriformes	Mimidae	Dumetella carolinensis	Dumetella_carolinensis	Grey Catbird	M	Juv	37.3	25.4	9.5	6	49.9	138.2	4.66831	8.2	6.7	18.2927	61.1	43.1498	147.4	4.37695	27.47	116.04	5.55981	35.3	131.7	4.89871	Jonathan Chu	SCT1663	HF	Wing
LSUMZ	190103	Passeriformes	Muscicapidae	Chamaetylas poliocephala	Alethe_poliocephala	Brown-chested Alethe	M		38.3	29.3	9.7	6.8	55.3	177.92	4.82515	9	7.5	16.6667	85.7	53.0144	191.729	4.47763	33.75	153.2	5.60372	43.3	172.3	4.98253	Oscar Johnson 344		MS	Skin/wing
LSUMZ	190122	Passeriformes	Muscicapidae	Stiphrornis erythrothorax	Stiphrornis_erythrothorax	Forest Robin	M		16.8	19.5	6.4	5.2	26.6	88.04	4.31906	6	5.5	8.33333	41.6	25.9181	93.4363	4.06962	16.5	74.6	5.09718	21.4	84.4	4.50533	Ryan Terrill 1190		MS	Skin/wing
LSUMZ	189951	Passeriformes	Nectariniidae	Cinnyris reichenowi	Nectarinia_preussi	Northern Double-collared Sunbird	M		7.6	17.3	5.7	3.6	17.8	56.84	5.26548	5.4	4.4	18.5185	29	18.6611	66.3221	4.51267	11.88	52.76	5.67267	15.2	59.4	5.03855	Oscar Johnson 350		MS	Skin/wing	ssp. preussi
LSUMZ	18944	Passeriformes	Nectariniidae	Cyanomitra olivacea	Nectarinia_olivacea	Olive Sunbird	F		8.5	17.9	6.3	3.9	21.3	63.27	5.06417	5.5	4.5	18.1818	31.7	19.4386	70.5772	4.53985	12.375	56.45	5.676	15.9	63.5	5.04583	Oscar Johnson 384		MS	Skin/wing
ROM	513821	Passeriformes	Paridae	Poecile atricapillus	Parus_atricapillus	Black-capped Chickadee	F	Juv	10.3	18.5	6.5	4.6	23.6	72.5	4.72069	6.2	5	19.3548	30.5	24.3473	79.1947	4.32163	15.5	61.5	5.56504	19.6	69.7	4.91033	Hellen Fu	HYF011	MS	Skin/wing
ROM	513822	Passeriformes	Paridae	Poecile atricapillus	Parus_atricapillus	Black-capped Chickadee	M		10	20.3	7	5	26.6	84.7	4.86529	6.6	5.5	16.6667	38.6	28.51	95.6199	4.30967	18.15	74.9	5.50187	23.3	85.2	4.83674	Hellen Fu	HYF027	HF	Skin/wing
ROM	513790	Passeriformes	Parulidae	Cardellina pusilla	Wilsonia_pusilla	Wilson's Warbler	M	Juv	7.4	16.3	6.1	4.1	19.7	56.21	4.72674	5.3	4.2	20.7547	24.5	17.483	59.4659	4.46794	11.13	46.76	5.68199	14.3	53.1	5.00358	Hellen Fu	HYF006	MS	Skin/wing
ROM	513786	Passeriformes	Parulidae	Setophaga caerulescens	Dendroica_caerulescens	Black-throated Blue warbler	M	A	10.8	19.5	8	4.6	28.9	73.9	5.14547	6.4	4.8	25	31.9	24.1274	80.1549	4.74394	15.36	62.62	6.07234	19.8	71.5	5.31818	Hellen Fu	HYF001	HF	Skin/wing
LSUMZ	198332	Passeriformes	Irenidae	Irena puella	Irena_puella	Asian Fairy-bluebird	M		65	36.6	14.4	8.8	98.9	266.44	5.02762	11.7	9.1	22.2222	119.2	83.6213	286.443	4.67654	53.235	225.67	5.93592	68.2	255.6	5.24085	Rury AK. Marin 10		MS	Skin/wing
ROM	513793	Passeriformes	Fringillidae	Haemorhous mexicanus	Carpodacus_mexicanus	House Finch	M	Imm	23	24.1	10.2	5.6	44.6	109.92	5.28393	8.2	5.7	30.4878	43.7	36.7095	117.119	4.95914	23.37	90.44	6.42205	29.9	103.5	5.61169	Jonathan Chu	SCT1660	HF	Skin/wing
ROM	513798	Passeriformes	Fringillidae	Loxia leucoptera	Loxia_leucoptera	White-winged Crossbill	F	A	29.6	25.5	9.8	5.8	38.4	111.02	5.85705	8.1	5.3	34.5679	49.4	33.7171	116.834	5.56558	21.465	92.33	7.04267	27.7	104.8	6.20468	Hellen Fu	HYF012	MS	Skin/wing
ROM	513781	Passeriformes	Cardinalidae	Cardinalis cardinalis	Cardinalis_cardinalis	Northern Cardinal	F	A	44.8	29	10	7.1	58.7	181.3	4.63872	9.1	7.6	16.4835	82.08	54.3181	190.716	4.40969	34.58	151.24	5.5607	47.7388	177.558	4.73649	Hellen Fu	SCT1611	MS	Skin/wing	54.6524
ROM	513785	Passeriformes	Cardinalidae	Passerina cyanea	Passerina_cyanea	Inidgo Bunting	M	A	16.3	21.4	8.5	5.6	35.1	94.84	4.82876	6.8	5.2	23.5294	40.7	27.7717	96.2434	4.75835	17.68	76.06	6.02104	22.4	85.5	5.35626	Santiago Claramunt	SCT1658	HF	Skin/wing
ROM	513797	Passeriformes	Cardinalidae	Pheucticus ludovicianus	Pheucticus_ludovicianus	Rose-breasted Grosebeak	Mdna	Juv	42.1	31.9	12	7.8	67.4	196.42	5.18079	10.2	7.7	24.5098	87.8	61.6852	211.17	4.81891	39.27	166.34	6.11765	50.6	189	5.38418	Jonathan Chu	SCT1662	MS	Skin/wing
ROM	513789	Passeriformes	Cardinalidae	Piranga olivacea	Piranga_olivacea	Scarlet Tanager	M	Imm	27.2	28.8	10	6.3	46.8	149.04	5.56522	9	6.4	28.8889	68.5	45.2389	158.978	5.21733	28.8	126.1	6.57764	37.1	142.7	5.81247	Hellen Fu	HYF005	MS	Skin/wing
ROM	513819	Passeriformes	Icteridae	Icterus galbula	Icterus_galbula	Baltimore Oriole	M	A	26.3	27.8	10.6	7.6	53.3	156.76	4.93008	9.6	7	27.0833	59.9	52.7788	165.458	4.67093	33.6	127.1	6.08057	42.9	145.7	5.30432	Hellen Fu	SCT1656	MS	Skin/wing
ROM	513820	Passeriformes	Icteridae	Icterus galbula	Icterus_galbula	Baltimore Oriole	F	A	30.5	26.9	11	6	52.8	135	5.36007	8.6	6.3	26.7442	61.1	42.5529	146.206	4.94926	27.09	115.28	6.27698	34.8	130.7	5.53642	Hellen Fu	HYF003	HF	Skin/wing
ROM	513787	Passeriformes	Passerellidae	Junco hyemalis	Junco_hyemalis	Dark-eyed Junco	Mdna		19.6	23.5	8.4	5.8	37.4	113.66	4.85879	7.6	6	21.0526	49.4	35.8142	121.028	4.56298	22.8	95	5.81316	29.2	107.8	5.12291	Hellen Fu	HYF002	MS	Skin/wing
ROM	513788	Passeriformes	Passerellidae	Passerella iliaca	Passerella_iliaca	Fox Sparrow	Mdna	Imm	33.4	26.1	10.8	5.7	53.1	131.85	5.16655	8.4	6.4	23.8095	59.3	42.223	143.746	4.73898	26.88	113.06	6.02521	34.4	128.1	5.3178	Hellen Fu / Santiago Claramunt	HYF004		Skin/wing
ROM	513817	Passeriformes	Passerellidae	Zonotrichia albicollis	Zonotrichia_albicollis	White-throated Sparrow	F	A	25.3	21.1	7.8	5.5	32.7	95.65	4.65457	7	5.7	18.5714	40.9	31.3374	103.575	4.29844	19.95	80.8	5.51002	25.7	92.3	4.82351	Hellen Fu	SCT1648; FLAP 21-BA0131	MS	Skin/wing
ROM	513818	Passeriformes	Passerellidae	Zonotrichia albicollis	Zonotrichia_albicollis	White-throated Sparrow	M		30.9	24.7	9	5.9	43.5	126.53	4.8217	7.7	6.3	18.1818	58.7	38.0997	134.899	4.52256	24.255	107.21	5.69061	31	120.7	5.0546	Talia Lowi-Merri; Hellen Fu	SCT1655; FLAP 21-BA0145	HF	Wing	unfinished skin

## Sheet: Metadata
Institution	Acronym of the institution housing the specimen: ROM - Royal Ontario Museum, LSUMZ - Louisiana State University Museum of Natural Science
SpecNumber	Specimen number, institutional or original collector's number
Order	Taxonomic order
Family	Taxonomic family
Species	Species
TreeName	Species names in the phylogenetic tree
CommonName	English name of the species
Sex	Sex: F - female, M - males. A "dna" after the symbol indicates molecular sexing (Fridolfsson & Ellegren 1999 Journal of Avian Biology 30:116-121).
Age	Age
MassG	Mass in grams
WingspanCM	Wingspan in cm
ExtentofwingCM	Extent of wing in cm as measured in the spread wing image
RootChordCM	Roo chord in cm as measure in the spread wing image
AreaofSingleWing	Area of a single spread wing measured in imageJ (cm2)
TotalWingArea	Total wing area as calculated from the traditional methos using the spread wing image (cm2)
AspectRatio	Wings aspect raito calculated ising the total wing area from spread wing specimens (cm2)
WingLengthCM	Wing length (WL) in cm, measured on the folded wing
WingWidthCM	Wing width (S1) in cm, measured on the folded wing
HandWingIndex	Hand-wing idnex
MedialBox	Area of the "medial box" in cm2
EllipseHandWingArea	Area of the hand wing estimated using the Ellipse model (cm2)
EllipseTWA	Total wing area as the sum of the medial box area and the Ellipse hand wing area (cm2)
EllipseAR	Wings aspect raito calcuclaed from the Ellipse model area
TriangleHandWingArea	Area of the hand wing estimated using the Triange model (cm2)
TriangleTWA	Total wing area as the sum of the medial box area and the Triangle hand wing area (cm2)
TriangleAR	Wings aspect raito calcuclaed from the Triangle model area
EllipseTriangeHandWingArea	Area of the hand wing estimated using the Ellipse-Triange model (cm2)
EllipseTriangleTWA	Total wing area as the sum of the medial box area and the Ellipse-Triange hand wing area (cm2)
EllipseTriangleAR	Wings aspect raito calcuclaed from the Ellipse-Triangle model area
Preparator	Specimen preparator
AlternateNumber	Alternative specimen number (preparator catalogue, FLAP number)
MeasuredBy	Measurer: HF - Hellen Fu, MS - Michelle Su
SpecimenType	Specimen preparation type
Comments	Comments and notes
