# Supplementary material for: New methods for estimating the total wing area of birds
Source: Ecol Evol. 2023 Sep 2;13(9):e10480. doi: 10.1002/ece3.10480 (PMC10474823; doi:10.1002/ece3.10480)
Supplement: Supplementary file 2 — Appendix 2. [file ECE3-13-e10480-s001.xlsx]

## Sheet: Appendix2
Species	TreeName	DispersalDistance	WingspanCM	WingLengthCM	WingWidthCM	AspectRatio	NewAspectRatio	MassG	Diet	Foraging.Behaviour	Habitat2	Pop	Mig2	Mig
Accipiter cooperii	Accipiter_cooperii	17.81	82.5	24.815	16.845	5.8721	5.62068	373.096	c	3	Dry Closed	844899	Migrant	675.646
Accipiter gentilis	Accipiter_gentilis	22.03	104	32.9667	21.93	6.25738	5.48751	888.17	c	3	Dry Closed	205103	Migrant	1438.65
Anas platyrhynchos	Anas_platyrhynchos	64.38	87.9	26.71	13.9033	7.46426	7.27145	1012.9	o	1	Wet Open	11000000	Migrant	1567.15
Aquila chrysaetos	Aquila_chrysaetos	76.3	201.953	60.9333	39.1333	6.65545	5.93283	3629.16	c	4	Dry Open	146673	Migrant	2869.04
Archilochus colubris	Archilochus_colubris	18.43	11	4.24	1.61	7.71566	8.21	3.14695	h	2	Dry Closed	35777111	Migrant	2829.76
Branta bernicla	Branta_bernicla	31.34	109.367	31.4	16.4667	8.46251	7.59291	1008.61	h	1	Wet Open	220000	Migrant	4207.51
Branta canadensis	Branta_canadensis	17.3	147.633	42	24.4333	7.68663	6.87742	2916.93	h	1	Wet Open	5100000	Migrant	1481.86
Buteo jamaicensis	Buteo_jamaicensis	34.22	119.803	37.0533	24.1767	6.25531	5.71302	1738.97	c	3	Dry Open	2808115	Migrant	1299.47
Buteo lineatus	Buteo_lineatus	20.62	107.947	33.3467	21.9267	6.10122	5.68527	539.934	c	3	Dry Open	1827010	Migrant	562.621
Buteo regalis	Buteo_regalis	102.94	145.203	45.39	28.87	6.18366	5.80711	1332.46	c	3	Dry Open	109004	Migrant	1159.76
Cardinalis cardinalis	Cardinalis_cardinalis	3.69	29	9.12	7.63	4.15609	4.39	42.8289	h	2	Dry Closed	118228958	Resident	1
Ardea alba	Casmerodius_albus	117.36	139.7	34.1	22.7	7.54039	6.87439	1079.09	c	3	Wet Open	712641	Migrant	3687.19
Charadrius melodus	Charadrius_melodus	136	37.7	11.6467	5.48667	7.43962	7.92443	59.3815	i	1	Wet Open	8400	Migrant	2077.75
Cygnus buccinator	Cygnus_buccinator	22.64	250	63.5	32	7.5426	8.77	8419.72	h	1	Wet Open	47000	Migrant	905.56
Dumetella carolinensis	Dumetella_carolinensis	7.78	25.4	8.16	6.73	4.26314	4.38	36.15	i	2	Dry Closed	28700211	Migrant	2251.85
Falco peregrinus	Falco_peregrinus	65.67	104.775	33.61	16.17	8.34055	7.54295	17.9447	c	3	Dry Open	37000	Migrant	8831.71
Falco sparverius	Falco_sparverius	25.45	61.2	19.51	9.8	7.49808	7.23	16.5512	o	3	Dry Open	2827776	Migrant	1485.96
Grus canadensis	Grus_canadensis	22.43	187.978	48	29.11	7.25435	7.2521	3862.22	o	1	Wet Open	469538	Migrant	9874.74
Haliaeetus leucocephalus	Haliaeetus_leucocephalus	72.14	206.367	58.8	37.8833	6.03573	6.21832	3771.8	c	4	Wet Open	200000	Migrant	2686.38
Larus argentatus	Larus_argentatus	13.27	144.433	41.9333	18.7667	9.1894	8.80263	889.921	c	4	Wet Open	12000	Migrant	2656.38
Larus californicus	Larus_californicus	19.64	130.8	39.4	17.1	8.94299	8.78489	657.307	o	4	Wet Open	1065791	Migrant	2515.21
Larus delawarensis	Larus_delawarensis	44.5	114.1	35.4333	15.8	8.63801	8.3417	437.895	o	4	Wet Open	3740458	Migrant	2232.08
Larus marinus	Larus_marinus	63.44	175.26	51	24.3	9.50207	8.24171	1565.58	o		Wet Open	145361	Migrant	819.051
Pandion haliaetus	Pandion_haliaetus	37.54	164.1	47.0333	24.1233	8.05654	7.75943	1557.48	c	5	Wet Open	399228	Migrant	7720.55
Passerina cyanea	Passerina_cyanea	5.28	21.4	6.76	5.16	4.44244	4.8	36.163	i	2	Dry Closed	77494167	Migrant	2418.47
Pelecanus erythrorhynchos	Pelecanus_erythrorhynchos	160.21	240.633	57.6	33	9.1128	8.11682	5328.6	c	1	Wet Open	140000	Migrant	2651.51
Nannopterum auritum	Phalacrocorax_auritus	14.8	124.753	29.7	18.9733	7.88804	7.32702	1868.33	c	1	Wet Open	557887	Migrant	1776.28
Phoebastria nigripes	Phoebastria_nigripes	644.17	210.82	47.1	16.55	14.0999	14.0926	3190.54	c	1	Wet Open	110000	Migrant	2176.28
Leuconotopicus borealis	Picoides_borealis	14.21	37.83	11.935	8.03	5.46434	5.44843	46.7053	i	2	Dry Closed	19000	Resident	1
Rynchops niger	Rynchops_niger	10.17	102.87	34	12	11.9391	9.9896	258.572	c	5	Wet Open	NA	Migrant	4345.37
Sialia currucoides	Sialia_currucoides	22.44	33.5667	11.4133	7.14333	6.4774	5.51031	28.281	i	3	Dry Open	5568751	Migrant	2600.94
Sialia mexicana	Sialia_mexicana	4.21	31.8	10.68	6.93	5.78479	5.36161	25.8495	i	3	Dry Closed	5661189	Migrant	1654.7
Sialia sialis	Sialia_sialis	15.04	30.3	9.97333	6.87333	5.86505	5.13527	28.8145	i	3	Dry Open	21439020	Migrant	2068.98
Hydroprogne caspia	Sterna_caspia	90.05	131.3	40.0667	13.8333	10.6174	10.9263	602.707	c	4	Wet Open	78325	Migrant	3340.05
Sterna hirundo	Sterna_hirundo	33.07	73.4333	25.5667	8.33333	12.1458	10.359	126.059	c	4	Wet Open	468971	Migrant	7709.43
Strix varia varia	Strix_varia	6.35	111.667	32.1533	23.2067	4.82674	5.49083	686.385	c	3	Dry Closed	3458782	Resident	1
Tachycineta bicolor	Tachycineta_bicolor	22.06	32.8333	12.0367	5.65667	6.40651	6.88984	26.6006	i	5	Wet Closed	18581775	Migrant	3429.38
Thryothorus ludovicianus	Thryothorus_ludovicianus	4.61	18.8133	5.78	5.16	4.55652	4.20615	17.5285	i	2	Dry Closed	17733395	Resident	1
Tyto alba pratincola	Tyto_alba	14.07	108.417	33.6133	19.3267	6.24148	6.47717	404.928	c	4	Dry Open	130751	Resident	1
Zenaida asiatica	Zenaida_asiatica	15.72	47.6667	15.3333	10.43	5.57254	5.31124	141.75	h	1	Dry Closed	5159586	Migrant	473.141
Zenaida macroura	Zenaida_macroura	6.97	44.5	14.29	9.39333	5.95623	5.49516	107.822	h	1	Dry Closed	133072464	Resident	1

## Sheet: Metadata
Species	Species
TreeName	Species names in the phylogenetic tree
DispersalDistance	Natal dispersal distance in km (source: Chu & Claramunt 2023)
WingspanCM	Wingpsan in cm (source: Chu & Claramunt 2023)
WingLengthCM	Wing length (WL) in cm, measured on the folded wing
WingWidthCM	Wing width (S1) in cm, measured on the folded wing
AspectRatio	Wings aspect raito calculated ising the total wing area from spread wing specimens (source: Chu & Claramunt 2023)
NewAspectRatio	Wings aspect raito calcuclaed from the folded wing area method (Ellipse model)
MassG	Body mass in grams
Diet	Diet (source: Chu & Claramunt 2023)
Foraging.Behaviour	Foraging behavior (source: Chu & Claramunt 2023)
Habitat2	Primary habitat (source: Chu & Claramunt 2023)
Pop	Population size (source: Chu & Claramunt 2023)
Mig2	Migratory behavior (source: Chu & Claramunt 2023)
Mig	Migration distance in km (source: Chu & Claramunt 2023)
